# Supplementary material for: Antimicrobial Resistance of Staphylococcus borealis Isolated from Pig Farms: High Prevalence of SCCmec Type V and Emergence of cfr-Positive Isolates
Source: Antibiotics (Basel). 2025 Sep 9;14(9):910. doi: 10.3390/antibiotics14090910 (PMC12466872; doi:10.3390/antibiotics14090910)
Supplement: Supplementary file 1 [file antibiotics-14-00910-s001.zip]

Archive with 1 entries (1 files):
- antibiotics-3844224-supplementary.pdf
